# Supplementary material for: Identification of Molecular Markers Associated with Prostate Cancer Subtypes: An Integrative Bioinformatics Approach
Source: Biomolecules. 2024 Jan 10;14(1):87. doi: 10.3390/biom14010087 (PMC10813078; doi:10.3390/biom14010087)
Supplement: Supplementary file 1 [file biomolecules-14-00087-s001.zip › Supplementary file S2.xlsx]

## Sheet: GO-BP MP1
Term	Overlap	P.value	Adjusted.P.value	Odds.Ratio	Combined.Score	Genes
positive regulation of transcription from RNA polymerase II promoter (GO:0045944)	11/848	5.21908e-09	3.82037e-06	15.718	299.758	FOXA1;SMAD2;NOTCH3;CD40;EHF;XBP1;ETV1;PPARG;TP53;SOX4;VEGFA
regulation of transcription from RNA polymerase II promoter (GO:0006357)	13/1478	1.39867e-08	5.11912e-06	11.7311	212.158	FOXA1;SMAD2;CD40;EHF;XBP1;PRDM5;ETV1;HOXB13;VEGFA;PPARG;TP53;SOX4;EZH2
positive regulation of transcription, DNA-templated (GO:0045893)	11/1120	9.18923e-08	2.24217e-05	11.6943	189.479	FOXA1;SMAD2;CD40;EHF;XBP1;ZIC2;ETV1;PPARG;TP53;SOX4;VEGFA
regulation of transcription, DNA-templated (GO:0006355)	12/1598	3.63244e-07	6.64736e-05	9.27465	137.526	FOXA1;SMAD2;KHDRBS1;EHF;ZIC2;PRDM5;ETV1;PPARG;TP53;SOX4;VEGFA;EZH2
negative regulation of transcription, DNA-templated (GO:0045892)	9/813	7.02299e-07	0.000102817	11.921	168.908	SMAD2;KHDRBS1;ZIC2;PRDM5;PPARG;HOXB13;TP53;VEGFA;EZH2
negative regulation of gene expression (GO:0010629)	8/618	1.04858e-06	0.000127927	13.3653	184.015	SMAD2;KHDRBS1;ZIC2;PRDM5;PPARG;TP53;VEGFA;EZH2
negative regulation of nucleic acid-templated transcription (GO:1903507)	7/444	1.53243e-06	0.000160248	15.6467	209.488	SMAD2;KHDRBS1;ZIC2;PRDM5;PPARG;TP53;EZH2
regulation of epithelial to mesenchymal transition (GO:0010717)	4/68	2.02163e-06	0.000184979	54.1005	709.345	FOXA1;SMAD2;EPHA3;EZH2
negative regulation of cellular macromolecule biosynthetic process (GO:2000113)	7/512	3.93659e-06	0.000320176	13.4927	167.919	SMAD2;KHDRBS1;ZIC2;PRDM5;PPARG;TP53;EZH2
regulation of MAP kinase activity (GO:0043405)	4/87	5.4298e-06	0.000368321	41.6763	505.267	CD40;EDN3;VEGFA;EZH2
positive regulation of cell differentiation (GO:0045597)	5/194	5.53489e-06	0.000368321	23.7903	287.968	SMAD2;XBP1;EDN3;PPARG;EZH2
negative regulation of transcription from RNA polymerase II promoter (GO:0000122)	7/565	7.5124e-06	0.000458256	12.1779	143.686	SMAD2;PRDM5;PPARG;HOXB13;TP53;VEGFA;EZH2
positive regulation of sequence-specific DNA binding transcription factor activity (GO:0051091)	5/215	9.12266e-06	0.000513676	21.3885	248.209	FOXA1;CD40;ZIC2;PPARG;VEGFA
positive regulation of protein serine/threonine kinase activity (GO:0071902)	4/118	1.81928e-05	0.000951224	30.296	330.665	CD40;EDN3;VEGFA;EZH2
neuron differentiation (GO:0030182)	4/139	3.46285e-05	0.00162978	25.5562	262.483	FOXA1;XBP1;SOX4;VEGFA
positive regulation of protein kinase C signaling (GO:0090037)	2/7	3.67017e-05	0.00162978	319.488	3262.83	CD40;VEGFA
positive regulation of MAPK cascade (GO:0043410)	5/289	3.785e-05	0.00162978	15.7562	160.428	CD40;EDN3;EPHA3;VEGFA;EZH2
regulation of blood vessel endothelial cell migration (GO:0043535)	3/50	4.12206e-05	0.00165131	52.9947	535.065	CD40;PPARG;VEGFA
regulation of cell proliferation (GO:0042127)	7/740	4.28619e-05	0.00165131	9.1869	92.3975	CD40;XBP1;EDN3;ADAMTS1;TP53;SOX4;VEGFA
positive regulation of nucleic acid-templated transcription (GO:1903508)	6/502	4.58611e-05	0.00167851	11.2195	112.081	SMAD2;EHF;ZIC2;PPARG;TP53;SOX4
positive regulation of gene expression (GO:0010628)	7/771	5.56259e-05	0.00193896	8.79993	86.2117	SMAD2;EHF;ZIC2;PPARG;TP53;SOX4;VEGFA
regulation of apoptotic process (GO:0042981)	7/815	7.898e-05	0.0025046	8.30167	78.4202	FOXA1;CD40;XBP1;TP53;SOX4;EPHA3;VEGFA
positive regulation of MAP kinase activity (GO:0043406)	4/177	8.8748e-05	0.0025046	19.9045	185.703	CD40;EDN3;VEGFA;EZH2
regulation of angiogenesis (GO:0045765)	4/177	8.8748e-05	0.0025046	19.9045	185.703	CD40;XBP1;PPARG;VEGFA
mononuclear cell differentiation (GO:1903131)	2/11	9.58044e-05	0.0025046	177.458	1642.05	PPARG;VEGFA
monocyte differentiation (GO:0030224)	2/11	9.58044e-05	0.0025046	177.458	1642.05	PPARG;VEGFA
positive regulation of histone deacetylation (GO:0031065)	2/11	9.58044e-05	0.0025046	177.458	1642.05	TP53;VEGFA
regulation of protein kinase C signaling (GO:0090036)	2/11	9.58044e-05	0.0025046	177.458	1642.05	CD40;VEGFA
positive regulation of translation (GO:0045727)	3/78	0.000156018	0.0039381	33.1633	290.695	KHDRBS1;PPARG;SOX4
cellular response to acid chemical (GO:0071229)	3/91	0.000246249	0.00600847	28.2457	234.699	XBP1;EPHA3;VEGFA
epithelial cell differentiation (GO:0030855)	3/96	0.000288318	0.00680803	26.7204	217.81	EHF;PPARG;VEGFA
dopaminergic neuron differentiation (GO:0071542)	2/20	0.000328492	0.00741834	88.6889	711.373	FOXA1;VEGFA
positive regulation of angiogenesis (GO:0045766)	3/103	0.000354631	0.00741834	24.8412	197.35	CD40;XBP1;VEGFA
positive regulation of transcription from RNA polymerase II promoter involved in cellular response to chemical stimulus (GO:1901522)	2/21	0.000362768	0.00741834	84.0168	665.56	XBP1;VEGFA
cellular response to hexose stimulus (GO:0071331)	2/21	0.000362768	0.00741834	84.0168	665.56	XBP1;SOX4
positive regulation of vasculature development (GO:1904018)	3/104	0.000364836	0.00741834	24.5941	194.688	CD40;XBP1;VEGFA
histone lysine methylation (GO:0034968)	2/22	0.000398713	0.00788805	79.812	624.71	PRDM5;EZH2
epithelium development (GO:0060429)	3/115	0.000489798	0.00942873	22.1663	168.941	EHF;PPARG;VEGFA
positive regulation of peptidyl-tyrosine phosphorylation (GO:0050731)	3/116	0.00050235	0.00942873	21.969	166.881	CD40;TP53;VEGFA
cellular response to glucose stimulus (GO:0071333)	2/27	0.000603322	0.0110408	63.8336	473.202	XBP1;SOX4
positive regulation of transcription from RNA polymerase II promoter in response to stress (GO:0036003)	2/29	0.0006967	0.0124386	59.0993	429.602	TP53;VEGFA
regulation of protein export from nucleus (GO:0046825)	2/31	0.000796618	0.0138839	55.0179	392.56	TP53;SOX4
response to lipid (GO:0033993)	3/140	0.000868176	0.0140644	18.0985	127.579	FOXA1;CD40;PPARG
positive regulation of cell-matrix adhesion (GO:0001954)	2/33	0.000903043	0.0140644	51.4632	360.744	UTRN;VEGFA
cellular glucose homeostasis (GO:0001678)	2/33	0.000903043	0.0140644	51.4632	360.744	XBP1;SOX4
positive regulation of nucleocytoplasmic transport (GO:0046824)	2/33	0.000903043	0.0140644	51.4632	360.744	KHDRBS1;TP53
cellular response to glucose starvation (GO:0042149)	2/33	0.000903043	0.0140644	51.4632	360.744	XBP1;TP53
positive regulation of leukocyte migration (GO:0002687)	2/34	0.000958686	0.01462	49.8525	346.472	EDN3;VEGFA
positive regulation of fat cell differentiation (GO:0045600)	2/39	0.00126103	0.0188383	43.1049	287.761	XBP1;PPARG
positive regulation of epithelial to mesenchymal transition (GO:0010718)	2/40	0.0013263	0.0193225	41.9684	278.056	SMAD2;EZH2
negative regulation of cell proliferation (GO:0008285)	4/363	0.00134624	0.0193225	9.50176	62.8108	ADAMTS1;PPARG;TP53;SOX4
cellular response to peptide (GO:1901653)	2/41	0.00139316	0.0196113	40.8903	268.902	XBP1;TP53
positive regulation of hydrolase activity (GO:0051345)	3/172	0.00157068	0.0216931	14.6479	94.5707	CD40;ATP1B1;EZH2
regulation of focal adhesion assembly (GO:0051893)	2/44	0.00160322	0.0217326	37.9638	244.325	EPHA3;VEGFA
positive regulation of blood vessel endothelial cell migration (GO:0043536)	2/45	0.0016764	0.0223113	37.0791	236.976	CD40;VEGFA
response to glucose (GO:0009749)	2/47	0.00182745	0.0238874	35.4276	223.365	XBP1;SOX4
positive regulation of chemotaxis (GO:0050921)	2/48	0.00190532	0.0244683	34.6557	217.052	EDN3;VEGFA
lipid homeostasis (GO:0055088)	2/49	0.00198475	0.0247888	33.9166	211.038	XBP1;PPARG
regulation of GTPase activity (GO:0043087)	3/188	0.00202485	0.0247888	13.3703	82.9259	CD40;EPHA3;EZH2
negative regulation of programmed cell death (GO:0043069)	4/408	0.00206508	0.0247888	8.42402	52.0822	XBP1;TP53;EPHA3;VEGFA
myeloid leukocyte differentiation (GO:0002573)	2/50	0.00206573	0.0247888	33.2083	205.303	PPARG;VEGFA
positive regulation of protein phosphorylation (GO:0001934)	4/412	0.00213968	0.0251395	8.33973	51.2651	CD40;TP53;EPHA3;VEGFA
regulation of gene expression (GO:0010468)	6/1037	0.00221641	0.0251395	5.24927	32.0828	EDN3;ATP1B1;TP53;SOX4;VEGFA;EZH2
positive regulation of mitotic cell cycle (GO:0045931)	2/52	0.00223233	0.0251395	31.8768	194.599	FOXA1;EDN3
regulation of cell-matrix adhesion (GO:0001952)	2/52	0.00223233	0.0251395	31.8768	194.599	UTRN;EPHA3
positive regulation of cell proliferation (GO:0008284)	4/424	0.00237467	0.0263373	8.09648	48.9262	XBP1;EDN3;SOX4;VEGFA
positive regulation of multicellular organismal process (GO:0051240)	3/202	0.00248317	0.0271296	12.4209	74.503	SMAD2;XBP1;EZH2
positive regulation of signal transduction (GO:0009967)	3/206	0.00262496	0.0282103	12.1736	72.3442	XBP1;SOX4;VEGFA
response to retinoic acid (GO:0032526)	2/57	0.00267575	0.0282103	28.9716	171.614	PPARG;EPHA3
positive regulation of phosphorylation (GO:0042327)	3/208	0.0026977	0.0282103	12.0537	71.3017	CD40;EPHA3;VEGFA
positive regulation of leukocyte chemotaxis (GO:0002690)	2/61	0.00305788	0.0315263	27.002	156.343	EDN3;VEGFA
DNA damage response, signal transduction by p53 class mediator resulting in cell cycle arrest (GO:0006977)	2/62	0.00315719	0.031798	26.5507	152.881	TP53;SOX4
signal transduction involved in mitotic G1 DNA damage checkpoint (GO:0072431)	2/63	0.003258	0.031798	26.1141	149.546	TP53;SOX4
kidney development (GO:0001822)	2/63	0.003258	0.031798	26.1141	149.546	SOX4;VEGFA
carbohydrate homeostasis (GO:0033500)	2/63	0.003258	0.031798	26.1141	149.546	PPARG;SOX4
cellular response to decreased oxygen levels (GO:0036294)	2/64	0.0033603	0.032365	25.6916	146.332	TP53;VEGFA
regulation of cardiac conduction (GO:1903779)	2/67	0.00367617	0.0345634	24.5022	137.356	ASPH;ATP1B1
positive regulation of intracellular signal transduction (GO:1902533)	4/479	0.00368298	0.0345634	7.13886	40.0064	CD40;TP53;EPHA3;VEGFA
transcription from RNA polymerase II promoter (GO:0006366)	4/485	0.00385029	0.0352301	7.04764	39.1821	NOTCH3;XBP1;PPARG;PAX5
negative regulation of apoptotic process (GO:0043066)	4/485	0.00385029	0.0352301	7.04764	39.1821	XBP1;TP53;EPHA3;VEGFA
positive regulation of endothelial cell migration (GO:0010595)	2/70	0.00400537	0.0361966	23.4176	129.268	CD40;VEGFA
response to insulin (GO:0032868)	2/71	0.00411805	0.0367611	23.0771	126.748	XBP1;PPARG
regulation of fat cell differentiation (GO:0045598)	2/72	0.00423219	0.0373249	22.7463	124.309	XBP1;PPARG
glucose homeostasis (GO:0042593)	2/74	0.00446487	0.0389081	22.1122	119.661	PPARG;SOX4
positive regulation of programmed cell death (GO:0043068)	3/257	0.00488363	0.0416839	9.70423	51.6446	FOXA1;TP53;SOX4
positive regulation of cellular process (GO:0048522)	4/519	0.00489729	0.0416839	6.57087	34.951	XBP1;EDN3;SOX4;VEGFA
positive regulation of protein secretion (GO:0050714)	2/82	0.00545345	0.0448531	19.893	103.673	XBP1;SOX4
DNA damage response, signal transduction by p53 class mediator (GO:0030330)	2/82	0.00545345	0.0448531	19.893	103.673	TP53;SOX4
positive regulation of cell cycle arrest (GO:0071158)	2/82	0.00545345	0.0448531	19.893	103.673	TP53;SOX4
regulation of peptidyl-tyrosine phosphorylation (GO:0050730)	2/85	0.00584777	0.0475619	19.1711	98.5719	TP53;VEGFA
calcium ion homeostasis (GO:0055074)	2/87	0.00611772	0.0476604	18.7181	95.3981	CD40;ATP1B1
positive regulation of protein complex assembly (GO:0031334)	2/88	0.00625481	0.0476604	18.4995	93.8741	TP53;VEGFA
negative regulation of signal transduction (GO:0009968)	3/283	0.00637772	0.0476604	8.79152	44.4406	NOTCH3;EPHA3;EZH2
positive regulation of cellular protein metabolic process (GO:0032270)	2/91	0.00667446	0.0476604	17.8733	89.5355	ASPH;SOX4
positive regulation of cellular metabolic process (GO:0031325)	2/92	0.00681713	0.0476604	17.6738	88.1624	TP53;VEGFA
regulation of heart contraction (GO:0008016)	2/95	0.00725345	0.0476604	17.1011	84.2447	ASPH;ATP1B1
positive regulation of protein localization to membrane (GO:1905477)	2/95	0.00725345	0.0476604	17.1011	84.2447	TP53;EPHA3
cellular metal ion homeostasis (GO:0006875)	2/96	0.00740165	0.0476604	16.9183	83.0021	CD40;ATP1B1
histone modification (GO:0016570)	2/98	0.00770215	0.0476604	16.5642	80.6055	PRDM5;EZH2
positive regulation of apoptotic process (GO:0043065)	3/307	0.00797555	0.0476604	8.08758	39.0741	FOXA1;TP53;SOX4
positive regulation of nucleobase-containing compound transport (GO:0032241)	1/6	0.00807363	0.0476604	153.6	740.222	KHDRBS1
macrophage derived foam cell differentiation (GO:0010742)	1/6	0.00807363	0.0476604	153.6	740.222	PPARG
negative regulation of cholesterol storage (GO:0010887)	1/6	0.00807363	0.0476604	153.6	740.222	PPARG
positive regulation of axon guidance (GO:1902669)	1/6	0.00807363	0.0476604	153.6	740.222	VEGFA
white fat cell differentiation (GO:0050872)	1/6	0.00807363	0.0476604	153.6	740.222	PPARG
venous blood vessel morphogenesis (GO:0048845)	1/6	0.00807363	0.0476604	153.6	740.222	VEGFA
regulation of histone deacetylase activity (GO:1901725)	1/6	0.00807363	0.0476604	153.6	740.222	VEGFA
surfactant homeostasis (GO:0043129)	1/6	0.00807363	0.0476604	153.6	740.222	VEGFA
positive regulation of intracellular estrogen receptor signaling pathway (GO:0033148)	1/6	0.00807363	0.0476604	153.6	740.222	FOXA1
positive regulation of deacetylase activity (GO:0090045)	1/6	0.00807363	0.0476604	153.6	740.222	VEGFA
negative regulation of interferon-gamma-mediated signaling pathway (GO:0060336)	1/6	0.00807363	0.0476604	153.6	740.222	PPARG
negative regulation of response to interferon-gamma (GO:0060331)	1/6	0.00807363	0.0476604	153.6	740.222	PPARG
peripheral nervous system neuron development (GO:0048935)	1/6	0.00807363	0.0476604	153.6	740.222	ETV1
spinal cord motor neuron differentiation (GO:0021522)	1/6	0.00807363	0.0476604	153.6	740.222	SOX4
cellular triglyceride homeostasis (GO:0035356)	1/6	0.00807363	0.0476604	153.6	740.222	XBP1
positive regulation of activin receptor signaling pathway (GO:0032927)	1/6	0.00807363	0.0476604	153.6	740.222	SMAD2
negative regulation of receptor biosynthetic process (GO:0010871)	1/6	0.00807363	0.0476604	153.6	740.222	PPARG
regulation of thymocyte apoptotic process (GO:0070243)	1/6	0.00807363	0.0476604	153.6	740.222	TP53
chemical homeostasis within a tissue (GO:0048875)	1/6	0.00807363	0.0476604	153.6	740.222	VEGFA
cardiac ventricle formation (GO:0003211)	1/6	0.00807363	0.0476604	153.6	740.222	SOX4
lymphoid progenitor cell differentiation (GO:0002320)	1/6	0.00807363	0.0476604	153.6	740.222	SOX4
foam cell differentiation (GO:0090077)	1/6	0.00807363	0.0476604	153.6	740.222	PPARG
vascular smooth muscle cell development (GO:0097084)	1/6	0.00807363	0.0476604	153.6	740.222	VEGFA
positive regulation of RNA export from nucleus (GO:0046833)	1/6	0.00807363	0.0476604	153.6	740.222	KHDRBS1
cellular divalent inorganic cation homeostasis (GO:0072503)	2/101	0.00816312	0.0478033	16.0598	77.2176	CD40;ATP1B1
positive regulation of epithelial cell proliferation (GO:0050679)	2/107	0.00912152	0.04785	15.1375	71.1027	XBP1;VEGFA
cellular response to starvation (GO:0009267)	2/107	0.00912152	0.04785	15.1375	71.1027	XBP1;TP53
positive regulation of cell cycle process (GO:0090068)	2/107	0.00912152	0.04785	15.1375	71.1027	EDN3;TP53
positive regulation of blood vessel endothelial cell proliferation involved in sprouting angiogenesis (GO:1903589)	1/7	0.00941312	0.04785	127.994	597.173	VEGFA
regulation of cyclic nucleotide metabolic process (GO:0030799)	1/7	0.00941312	0.04785	127.994	597.173	VEGFA
cell differentiation in spinal cord (GO:0021515)	1/7	0.00941312	0.04785	127.994	597.173	SOX4
noradrenergic neuron differentiation (GO:0003357)	1/7	0.00941312	0.04785	127.994	597.173	SOX4
peroxisome proliferator activated receptor signaling pathway (GO:0035357)	1/7	0.00941312	0.04785	127.994	597.173	PPARG
positive regulation of B cell differentiation (GO:0045579)	1/7	0.00941312	0.04785	127.994	597.173	XBP1
negative regulation of retinoic acid receptor signaling pathway (GO:0048387)	1/7	0.00941312	0.04785	127.994	597.173	EZH2
positive regulation of neuroblast proliferation (GO:0002052)	1/7	0.00941312	0.04785	127.994	597.173	VEGFA
mitral valve development (GO:0003174)	1/7	0.00941312	0.04785	127.994	597.173	SOX4
pri-miRNA transcription from RNA polymerase II promoter (GO:0061614)	1/7	0.00941312	0.04785	127.994	597.173	PPARG
regulation of transcription involved in cell fate commitment (GO:0060850)	1/7	0.00941312	0.04785	127.994	597.173	PPARG
positive regulation of cell migration by vascular endothelial growth factor signaling pathway (GO:0038089)	1/7	0.00941312	0.04785	127.994	597.173	VEGFA
ER overload response (GO:0006983)	1/7	0.00941312	0.04785	127.994	597.173	TP53
fructose metabolic process (GO:0006000)	1/7	0.00941312	0.04785	127.994	597.173	SORD
vascular smooth muscle contraction (GO:0014829)	1/7	0.00941312	0.04785	127.994	597.173	EDN3
vascular endothelial growth factor signaling pathway (GO:0038084)	1/7	0.00941312	0.04785	127.994	597.173	VEGFA
cellular response to peptide hormone stimulus (GO:0071375)	2/110	0.00961875	0.0482255	14.7148	68.3362	XBP1;PPARG
cellular response to insulin stimulus (GO:0032869)	2/110	0.00961875	0.0482255	14.7148	68.3362	XBP1;PPARG
positive regulation of developmental process (GO:0051094)	2/113	0.0101279	0.0488542	14.315	65.7409	XBP1;EDN3
positive regulation of smooth muscle cell apoptotic process (GO:0034393)	1/8	0.0107509	0.0488542	109.703	497.26	PPARG
lipoprotein transport (GO:0042953)	1/8	0.0107509	0.0488542	109.703	497.26	PPARG
stress-induced premature senescence (GO:0090400)	1/8	0.0107509	0.0488542	109.703	497.26	TP53
nodal signaling pathway (GO:0038092)	1/8	0.0107509	0.0488542	109.703	497.26	SMAD2
regulation of positive chemotaxis (GO:0050926)	1/8	0.0107509	0.0488542	109.703	497.26	VEGFA
lipoprotein localization (GO:0044872)	1/8	0.0107509	0.0488542	109.703	497.26	PPARG
negative regulation of telomerase activity (GO:0051974)	1/8	0.0107509	0.0488542	109.703	497.26	TP53
regulation of MHC class II biosynthetic process (GO:0045346)	1/8	0.0107509	0.0488542	109.703	497.26	XBP1
SMAD protein complex assembly (GO:0007183)	1/8	0.0107509	0.0488542	109.703	497.26	SMAD2
coronary vasculature morphogenesis (GO:0060977)	1/8	0.0107509	0.0488542	109.703	497.26	VEGFA
positive regulation of RNA polymerase II transcriptional preinitiation complex assembly (GO:0045899)	1/8	0.0107509	0.0488542	109.703	497.26	TP53
macromolecular complex assembly (GO:0065003)	2/120	0.0113615	0.0488542	13.461	60.2721	CD40;TP53
regulation of cell differentiation (GO:0045595)	2/121	0.0115429	0.0488542	13.3472	59.5511	EDN3;EPHA3
cellular calcium ion homeostasis (GO:0006874)	2/123	0.0119095	0.0488542	13.1253	58.1505	CD40;ATP1B1
transcription, DNA-templated (GO:0006351)	3/356	0.0119198	0.0488542	6.94759	30.7748	XBP1;PAX5;TP53
regulation of immunoglobulin secretion (GO:0051023)	1/9	0.0120869	0.0488542	95.9856	423.837	XBP1
regulation of endoplasmic reticulum unfolded protein response (GO:1900101)	1/9	0.0120869	0.0488542	95.9856	423.837	XBP1
regulation of helicase activity (GO:0051095)	1/9	0.0120869	0.0488542	95.9856	423.837	TP53
positive regulation of production of molecular mediator of immune response (GO:0002702)	1/9	0.0120869	0.0488542	95.9856	423.837	XBP1
mitral valve morphogenesis (GO:0003183)	1/9	0.0120869	0.0488542	95.9856	423.837	SOX4
ATF6-mediated unfolded protein response (GO:0036500)	1/9	0.0120869	0.0488542	95.9856	423.837	XBP1
lactation (GO:0007595)	1/9	0.0120869	0.0488542	95.9856	423.837	VEGFA
cellular response to interleukin-4 (GO:0071353)	1/9	0.0120869	0.0488542	95.9856	423.837	XBP1
endothelial cell chemotaxis (GO:0035767)	1/9	0.0120869	0.0488542	95.9856	423.837	VEGFA
regulation of cell-cell adhesion mediated by cadherin (GO:2000047)	1/9	0.0120869	0.0488542	95.9856	423.837	FOXA1
columnar/cuboidal epithelial cell differentiation (GO:0002065)	1/9	0.0120869	0.0488542	95.9856	423.837	SOX4
response to interleukin-4 (GO:0070670)	1/9	0.0120869	0.0488542	95.9856	423.837	XBP1
fatty acid homeostasis (GO:0055089)	1/9	0.0120869	0.0488542	95.9856	423.837	XBP1
adipose tissue development (GO:0060612)	1/9	0.0120869	0.0488542	95.9856	423.837	XBP1
positive regulation of immunoglobulin secretion (GO:0051024)	1/9	0.0120869	0.0488542	95.9856	423.837	XBP1
potassium ion import across plasma membrane (GO:1990573)	1/9	0.0120869	0.0488542	95.9856	423.837	ATP1B1
regulation of macromolecule metabolic process (GO:0060255)	2/129	0.0130399	0.0488542	12.5014	54.2529	EDN3;ATP1B1
induction of positive chemotaxis (GO:0050930)	1/10	0.0134212	0.0488542	85.3162	367.792	VEGFA
mitotic G1/S transition checkpoint (GO:0044819)	1/10	0.0134212	0.0488542	85.3162	367.792	TP53
mitotic G1 DNA damage checkpoint (GO:0031571)	1/10	0.0134212	0.0488542	85.3162	367.792	TP53
dorsal/ventral axis specification (GO:0009950)	1/10	0.0134212	0.0488542	85.3162	367.792	SMAD2
negative regulation of gene silencing by miRNA (GO:0060965)	1/10	0.0134212	0.0488542	85.3162	367.792	PPARG
regulation of immunoglobulin production (GO:0002637)	1/10	0.0134212	0.0488542	85.3162	367.792	XBP1
positive regulation of execution phase of apoptosis (GO:1900119)	1/10	0.0134212	0.0488542	85.3162	367.792	TP53
primary miRNA processing (GO:0031053)	1/10	0.0134212	0.0488542	85.3162	367.792	SMAD2
regulation of neuroblast proliferation (GO:1902692)	1/10	0.0134212	0.0488542	85.3162	367.792	VEGFA
positive regulation of T cell apoptotic process (GO:0070234)	1/10	0.0134212	0.0488542	85.3162	367.792	TP53
mesoderm morphogenesis (GO:0048332)	1/10	0.0134212	0.0488542	85.3162	367.792	SMAD2
G1 DNA damage checkpoint (GO:0044783)	1/10	0.0134212	0.0488542	85.3162	367.792	TP53
neuroepithelial cell differentiation (GO:0060563)	1/10	0.0134212	0.0488542	85.3162	367.792	SOX4
positive regulation of intracellular steroid hormone receptor signaling pathway (GO:0033145)	1/10	0.0134212	0.0488542	85.3162	367.792	FOXA1
cellular response to hypoxia (GO:0071456)	2/132	0.0136221	0.0488542	12.2111	52.4595	TP53;VEGFA
muscle contraction (GO:0006936)	2/137	0.0146172	0.0488542	11.7559	49.675	ASPH;UTRN
positive regulation of endothelial cell apoptotic process (GO:2000353)	1/11	0.0147537	0.0488542	76.7808	323.728	CD40
atrial septum morphogenesis (GO:0060413)	1/11	0.0147537	0.0488542	76.7808	323.728	SOX4
replicative senescence (GO:0090399)	1/11	0.0147537	0.0488542	76.7808	323.728	TP53
negative regulation of blood vessel diameter (GO:0097756)	1/11	0.0147537	0.0488542	76.7808	323.728	EDN3
regulation of histone deacetylation (GO:0031063)	1/11	0.0147537	0.0488542	76.7808	323.728	TP53
negative regulation of myotube differentiation (GO:0010832)	1/11	0.0147537	0.0488542	76.7808	323.728	XBP1
import across plasma membrane (GO:0098739)	1/11	0.0147537	0.0488542	76.7808	323.728	ATP1B1
positive regulation of mesenchymal cell proliferation (GO:0002053)	1/11	0.0147537	0.0488542	76.7808	323.728	VEGFA
camera-type eye morphogenesis (GO:0048593)	1/11	0.0147537	0.0488542	76.7808	323.728	VEGFA
regulation of receptor biosynthetic process (GO:0010869)	1/11	0.0147537	0.0488542	76.7808	323.728	PPARG
photoreceptor cell development (GO:0042461)	1/11	0.0147537	0.0488542	76.7808	323.728	VEGFA
regulation of blood vessel endothelial cell proliferation involved in sprouting angiogenesis (GO:1903587)	1/11	0.0147537	0.0488542	76.7808	323.728	VEGFA
positive regulation of protein deacetylation (GO:0090312)	1/11	0.0147537	0.0488542	76.7808	323.728	TP53
cardiac muscle cell membrane repolarization (GO:0099622)	1/11	0.0147537	0.0488542	76.7808	323.728	ATP1B1
membrane repolarization during action potential (GO:0086011)	1/11	0.0147537	0.0488542	76.7808	323.728	ATP1B1
response to sterol (GO:0036314)	1/11	0.0147537	0.0488542	76.7808	323.728	SMAD2
spinal cord development (GO:0021510)	1/11	0.0147537	0.0488542	76.7808	323.728	SOX4
positive regulation of transcription from RNA polymerase II promoter in response to endoplasmic reticulum stress (GO:1990440)	1/11	0.0147537	0.0488542	76.7808	323.728	TP53
relaxation of muscle (GO:0090075)	1/11	0.0147537	0.0488542	76.7808	323.728	ATP1B1
positive regulation of sodium ion transmembrane transporter activity (GO:2000651)	1/11	0.0147537	0.0488542	76.7808	323.728	ATP1B1
low-density lipoprotein receptor particle metabolic process (GO:0032799)	1/11	0.0147537	0.0488542	76.7808	323.728	PPARG
negative regulation of nucleocytoplasmic transport (GO:0046823)	1/11	0.0147537	0.0488542	76.7808	323.728	SOX4
relaxation of cardiac muscle (GO:0055119)	1/11	0.0147537	0.0488542	76.7808	323.728	ATP1B1
macrophage differentiation (GO:0030225)	1/11	0.0147537	0.0488542	76.7808	323.728	VEGFA
regulation of RNA polymerase II transcriptional preinitiation complex assembly (GO:0045898)	1/11	0.0147537	0.0488542	76.7808	323.728	TP53
positive regulation of macromolecule biosynthetic process (GO:0010557)	2/142	0.015643	0.0488542	11.3331	47.1202	XBP1;SOX4
neuron development (GO:0048666)	2/144	0.0160618	0.0488542	11.1724	46.1567	XBP1;ETV1
regulation of mesenchymal cell proliferation (GO:0010464)	1/12	0.0160845	0.0488542	69.7972	288.255	VEGFA
cardiac right ventricle morphogenesis (GO:0003215)	1/12	0.0160845	0.0488542	69.7972	288.255	SOX4
axonal fasciculation (GO:0007413)	1/12	0.0160845	0.0488542	69.7972	288.255	EPHA3
vasoconstriction (GO:0042310)	1/12	0.0160845	0.0488542	69.7972	288.255	EDN3
regulation of vascular endothelial cell proliferation (GO:1905562)	1/12	0.0160845	0.0488542	69.7972	288.255	PPARG
regulation of antigen receptor-mediated signaling pathway (GO:0050854)	1/12	0.0160845	0.0488542	69.7972	288.255	PAX5
regulation of hormone secretion (GO:0046883)	1/12	0.0160845	0.0488542	69.7972	288.255	EDN3
activation of cysteine-type endopeptidase activity (GO:0097202)	1/12	0.0160845	0.0488542	69.7972	288.255	ASPH
positive regulation of potassium ion transmembrane transporter activity (GO:1901018)	1/12	0.0160845	0.0488542	69.7972	288.255	ATP1B1
negative regulation of vascular smooth muscle cell proliferation (GO:1904706)	1/12	0.0160845	0.0488542	69.7972	288.255	PPARG
regulation of sequestering of triglyceride (GO:0010889)	1/12	0.0160845	0.0488542	69.7972	288.255	PPARG
positive regulation of branching involved in ureteric bud morphogenesis (GO:0090190)	1/12	0.0160845	0.0488542	69.7972	288.255	VEGFA
phasic smooth muscle contraction (GO:0014821)	1/12	0.0160845	0.0488542	69.7972	288.255	EDN3
eye photoreceptor cell development (GO:0042462)	1/12	0.0160845	0.0488542	69.7972	288.255	VEGFA
regulation of cholesterol storage (GO:0010885)	1/12	0.0160845	0.0488542	69.7972	288.255	PPARG
cardiac muscle fiber development (GO:0048739)	1/12	0.0160845	0.0488542	69.7972	288.255	VEGFA
positive regulation of endoplasmic reticulum unfolded protein response (GO:1900103)	1/12	0.0160845	0.0488542	69.7972	288.255	XBP1
positive regulation of vascular endothelial growth factor receptor signaling pathway (GO:0030949)	1/12	0.0160845	0.0488542	69.7972	288.255	VEGFA
eye photoreceptor cell differentiation (GO:0001754)	1/12	0.0160845	0.0488542	69.7972	288.255	VEGFA
skeletal system development (GO:0001501)	2/146	0.0164854	0.0492152	11.0161	45.2243	HOXA13;SOX4
heart development (GO:0007507)	2/149	0.0171297	0.0492152	10.7897	43.8809	SOX4;VEGFA
negative regulation of cell differentiation (GO:0045596)	2/150	0.0173469	0.0492152	10.7162	43.4472	FOXA1;PPARG
negative regulation of macrophage derived foam cell differentiation (GO:0010745)	1/13	0.0174136	0.0492152	63.9776	259.141	PPARG
cellular potassium ion homeostasis (GO:0030007)	1/13	0.0174136	0.0492152	63.9776	259.141	ATP1B1
sodium ion export from cell (GO:0036376)	1/13	0.0174136	0.0492152	63.9776	259.141	ATP1B1
cellular response to low-density lipoprotein particle stimulus (GO:0071404)	1/13	0.0174136	0.0492152	63.9776	259.141	PPARG
regulation of leukocyte migration (GO:0002685)	1/13	0.0174136	0.0492152	63.9776	259.141	VEGFA
Notch receptor processing, ligand-dependent (GO:0035333)	1/13	0.0174136	0.0492152	63.9776	259.141	NOTCH3
chromatin assembly or disassembly (GO:0006333)	1/13	0.0174136	0.0492152	63.9776	259.141	TP53
regulation of execution phase of apoptosis (GO:1900117)	1/13	0.0174136	0.0492152	63.9776	259.141	TP53
placenta development (GO:0001890)	1/13	0.0174136	0.0492152	63.9776	259.141	PPARG
regulation of retinoic acid receptor signaling pathway (GO:0048385)	1/13	0.0174136	0.0492152	63.9776	259.141	EZH2
sodium ion export (GO:0071436)	1/13	0.0174136	0.0492152	63.9776	259.141	ATP1B1
DNA damage response, signal transduction by p53 class mediator resulting in transcription of p21 class mediator (GO:0006978)	1/13	0.0174136	0.0492152	63.9776	259.141	TP53
regulation of axon guidance (GO:1902667)	1/13	0.0174136	0.0492152	63.9776	259.141	VEGFA
membrane repolarization (GO:0086009)	1/13	0.0174136	0.0492152	63.9776	259.141	ATP1B1
positive regulation of endothelial cell chemotaxis (GO:2001028)	1/13	0.0174136	0.0492152	63.9776	259.141	VEGFA

## Sheet: GO-BP MP2
Term	Overlap	P.value	Adjusted.P.value	Odds.Ratio	Combined.Score	Genes
regulation of epithelial to mesenchymal transition (GO:0010717)	5/68	1.97121e-08	9.40544e-06	79.0159	1401.9	FOXA1;SMAD2;NOTCH1;EPHA3;EZH2
positive regulation of transcription from RNA polymerase II promoter (GO:0045944)	10/848	3.26012e-08	9.40544e-06	15.2243	262.451	FOXA1;SMAD2;NOTCH3;CD40;EHF;XBP1;NOTCH1;NOTCH4;ETV1;VEGFA
positive regulation of transcription, DNA-templated (GO:0045893)	10/1120	4.39803e-07	8.45888e-05	11.3303	165.841	FOXA1;SMAD2;CD40;EHF;XBP1;NOTCH1;ZIC2;NOTCH4;ETV1;VEGFA
positive regulation of transcription of Notch receptor target (GO:0007221)	3/17	1.15959e-06	0.000140187	194.425	2657.3	NOTCH3;NOTCH1;NOTCH4
positive regulation of MAPK cascade (GO:0043410)	6/289	1.21479e-06	0.000140187	21.9736	299.301	CD40;NOTCH1;EDN3;EPHA3;VEGFA;EZH2
positive regulation of transcription from RNA polymerase II promoter involved in cellular response to chemical stimulus (GO:1901522)	3/21	2.26057e-06	0.000217392	151.189	1965.45	XBP1;NOTCH1;VEGFA
positive regulation of cell differentiation (GO:0045597)	5/194	3.70044e-06	0.000284161	26.172	327.334	SMAD2;XBP1;NOTCH1;EDN3;EZH2
regulation of MAP kinase activity (GO:0043405)	4/87	3.93984e-06	0.000284161	45.65	568.086	CD40;EDN3;VEGFA;EZH2
regulation of transcription from RNA polymerase II promoter (GO:0006357)	10/1478	5.49921e-06	0.000352561	8.40463	101.788	FOXA1;SMAD2;CD40;EHF;XBP1;NOTCH1;ETV1;HOXB13;VEGFA;EZH2
positive regulation of protein serine/threonine kinase activity (GO:0071902)	4/118	1.32333e-05	0.000763563	33.1846	372.755	CD40;EDN3;VEGFA;EZH2
positive regulation of epithelial to mesenchymal transition (GO:0010718)	3/40	1.6532e-05	0.000867178	73.4816	809.048	SMAD2;NOTCH1;EZH2
venous blood vessel morphogenesis (GO:0048845)	2/6	2.2431e-05	0.00099559	434.152	4647.63	NOTCH1;VEGFA
vascular smooth muscle cell development (GO:0097084)	2/6	2.2431e-05	0.00099559	434.152	4647.63	NOTCH1;VEGFA
positive regulation of protein kinase C signaling (GO:0090037)	2/7	3.13794e-05	0.00129328	347.304	3601.32	CD40;VEGFA
coronary vasculature morphogenesis (GO:0060977)	2/8	4.18072e-05	0.00156364	289.406	2917.92	NOTCH1;VEGFA
Notch signaling pathway (GO:0007219)	3/55	4.3359e-05	0.00156364	52.2456	524.859	NOTCH3;NOTCH1;NOTCH4
positive regulation of MAP kinase activity (GO:0043406)	4/177	6.4859e-05	0.00207909	21.8024	210.247	CD40;EDN3;VEGFA;EZH2
regulation of angiogenesis (GO:0045765)	4/177	6.4859e-05	0.00207909	21.8024	210.247	CD40;XBP1;KLK3;VEGFA
regulation of transcription, DNA-templated (GO:0006355)	9/1598	8.15634e-05	0.00225121	6.50857	61.2726	FOXA1;SMAD2;EHF;NOTCH1;ZIC2;NOTCH4;ETV1;VEGFA;EZH2
negative regulation of myotube differentiation (GO:0010832)	2/11	8.19332e-05	0.00225121	192.908	1815.19	XBP1;NOTCH1
regulation of protein kinase C signaling (GO:0090036)	2/11	8.19332e-05	0.00225121	192.908	1815.19	CD40;VEGFA
positive regulation of multicellular organismal process (GO:0051240)	4/202	0.000108192	0.00283758	19.0255	173.733	SMAD2;XBP1;NOTCH1;EZH2
branching involved in blood vessel morphogenesis (GO:0001569)	2/14	0.000135251	0.00330785	144.659	1288.68	NOTCH4;VEGFA
positive regulation of sequence-specific DNA binding transcription factor activity (GO:0051091)	4/215	0.000137588	0.00330785	17.8416	158.634	FOXA1;CD40;ZIC2;VEGFA
mesenchyme morphogenesis (GO:0072132)	2/15	0.00015594	0.00359909	133.525	1170.49	SMAD2;NOTCH1
Notch receptor processing (GO:0007220)	2/16	0.000178081	0.00380565	123.981	1070.37	NOTCH3;NOTCH4
negative regulation of striated muscle cell differentiation (GO:0051154)	2/16	0.000178081	0.00380565	123.981	1070.37	XBP1;NOTCH1
cellular response to acid chemical (GO:0071229)	3/91	0.00019491	0.00401655	30.8166	263.266	XBP1;EPHA3;VEGFA
regulation of cell proliferation (GO:0042127)	6/740	0.0002436	0.00484681	8.27807	68.8734	CD40;XBP1;NOTCH1;EDN3;ADAMTS1;VEGFA
regulation of myotube differentiation (GO:0010830)	2/19	0.000253183	0.00486955	102.087	845.423	XBP1;NOTCH1
positive regulation of angiogenesis (GO:0045766)	3/103	0.000280948	0.00505408	27.1023	221.625	CD40;XBP1;VEGFA
dopaminergic neuron differentiation (GO:0071542)	2/20	0.000281099	0.00505408	96.4106	788.331	FOXA1;VEGFA
positive regulation of vasculature development (GO:1904018)	3/104	0.000289055	0.00505408	26.8326	218.656	CD40;XBP1;VEGFA
positive regulation of gene expression (GO:0010628)	6/771	0.000303941	0.005118	7.92982	64.2211	SMAD2;EHF;NOTCH1;ZIC2;NOTCH4;VEGFA
positive regulation of BMP signaling pathway (GO:0030513)	2/21	0.000310451	0.005118	91.3318	737.731	SMAD2;NOTCH1
positive regulation of nucleic acid-templated transcription (GO:1903508)	5/502	0.000342324	0.0054867	9.79779	78.1839	SMAD2;EHF;NOTCH1;ZIC2;NOTCH4
negative regulation of transcription, DNA-templated (GO:0045892)	6/813	0.00040391	0.00618126	7.50068	58.6127	SMAD2;NOTCH1;ZIC2;HOXB13;VEGFA;EZH2
mammary gland development (GO:0030879)	2/24	0.000407085	0.00618126	78.8656	615.664	NOTCH4;VEGFA
cellular response to vascular endothelial growth factor stimulus (GO:0035924)	2/25	0.000442145	0.00650214	75.4329	582.634	NOTCH1;VEGFA
regulation of cell differentiation (GO:0045595)	3/121	0.000450755	0.00650214	22.9472	176.799	EDN3;NOTCH4;EPHA3
negative regulation of transcription from RNA polymerase II promoter (GO:0000122)	5/565	0.000587635	0.00819533	8.66741	64.4804	SMAD2;NOTCH1;HOXB13;VEGFA;EZH2
positive regulation of transcription from RNA polymerase II promoter in response to stress (GO:0036003)	2/29	0.000596541	0.00819533	64.2448	476.976	NOTCH1;VEGFA
artery morphogenesis (GO:0048844)	2/30	0.000638662	0.00837518	61.9472	455.692	NOTCH1;VEGFA
regulation of cell migration involved in sprouting angiogenesis (GO:0090049)	2/30	0.000638662	0.00837518	61.9472	455.692	NOTCH1;VEGFA
neuron differentiation (GO:0030182)	3/139	0.000675465	0.00866096	19.892	145.214	FOXA1;XBP1;VEGFA
vasculogenesis (GO:0001570)	2/32	0.000727107	0.00912045	57.8116	417.772	NOTCH1;VEGFA
positive regulation of leukocyte migration (GO:0002687)	2/34	0.000821136	0.0100808	54.1929	385.031	EDN3;VEGFA
negative regulation of cell differentiation (GO:0045596)	3/150	0.000842546	0.0101281	18.3933	130.208	FOXA1;NOTCH1;NOTCH4
negative regulation of gene expression (GO:0010629)	5/618	0.000881219	0.0103768	7.89641	55.545	SMAD2;NOTCH1;ZIC2;VEGFA;EZH2
zymogen activation (GO:0031638)	2/36	0.000920721	0.0106251	51	356.508	ASPH;KLK3
transcription initiation from RNA polymerase II promoter (GO:0006367)	3/160	0.00101544	0.0114884	17.2131	118.64	NOTCH3;NOTCH1;NOTCH4
branching morphogenesis of an epithelial tube (GO:0048754)	2/43	0.00131265	0.0145654	42.2778	280.543	NOTCH4;VEGFA
regulation of focal adhesion assembly (GO:0051893)	2/44	0.00137411	0.0149596	41.2692	271.962	EPHA3;VEGFA
positive regulation of cell motility (GO:2000147)	3/179	0.0014026	0.014987	15.3401	100.776	XBP1;NOTCH1;VEGFA
positive regulation of blood vessel endothelial cell migration (GO:0043536)	2/45	0.00143692	0.0150746	40.3074	263.822	CD40;VEGFA
DNA-templated transcription, initiation (GO:0006352)	3/186	0.00156563	0.0161315	14.7481	95.2651	NOTCH3;NOTCH1;NOTCH4
regulation of GTPase activity (GO:0043087)	3/188	0.0016143	0.0162502	14.5872	93.7792	CD40;EPHA3;EZH2
positive regulation of chemotaxis (GO:0050921)	2/48	0.00163347	0.0162502	37.673	241.749	EDN3;VEGFA
positive regulation of cell proliferation (GO:0008284)	4/424	0.00176975	0.016754	8.86848	56.1988	XBP1;NOTCH1;EDN3;VEGFA
heart morphogenesis (GO:0003007)	2/50	0.00177122	0.016754	36.0996	228.73	NOTCH1;VEGFA
regulation of blood vessel endothelial cell migration (GO:0043535)	2/50	0.00177122	0.016754	36.0996	228.73	CD40;VEGFA
positive regulation of mitotic cell cycle (GO:0045931)	2/52	0.00191433	0.0178156	34.6522	216.867	FOXA1;EDN3
negative regulation of nucleic acid-templated transcription (GO:1903507)	4/444	0.00209385	0.0188924	8.45671	52.1673	SMAD2;NOTCH1;ZIC2;EZH2
positive regulation of signal transduction (GO:0009967)	3/206	0.00209552	0.0188924	13.2817	81.9208	XBP1;NOTCH1;VEGFA
positive regulation of phosphorylation (GO:0042327)	3/208	0.0021539	0.01912	13.1508	80.752	CD40;EPHA3;VEGFA
regulation of BMP signaling pathway (GO:0030510)	2/56	0.00221649	0.0193775	32.0789	196.061	SMAD2;NOTCH1
positive regulation of cell migration (GO:0030335)	3/221	0.00255824	0.0220314	12.3584	73.7605	XBP1;NOTCH1;VEGFA
positive regulation of leukocyte chemotaxis (GO:0002690)	2/61	0.00262383	0.022264	29.353	174.448	EDN3;VEGFA
transcription from RNA polymerase II promoter (GO:0006366)	4/485	0.00288327	0.0234367	7.71963	45.1508	NOTCH3;XBP1;NOTCH1;NOTCH4
negative regulation of apoptotic process (GO:0043066)	4/485	0.00288327	0.0234367	7.71963	45.1508	XBP1;NOTCH1;EPHA3;VEGFA
positive regulation of JAK-STAT cascade (GO:0046427)	2/64	0.0028839	0.0234367	27.9285	163.343	CD40;NOTCH1
regulation of apoptotic process (GO:0042981)	5/815	0.00298843	0.023949	5.91512	34.3847	FOXA1;CD40;XBP1;EPHA3;VEGFA
positive regulation of endothelial cell migration (GO:0010595)	2/70	0.00343887	0.0268139	25.4565	144.405	CD40;VEGFA
regulation of Notch signaling pathway (GO:0008593)	2/70	0.00343887	0.0268139	25.4565	144.405	NOTCH3;NOTCH1
negative regulation of cellular macromolecule biosynthetic process (GO:2000113)	4/512	0.00350275	0.0269478	7.29921	41.2713	SMAD2;NOTCH1;ZIC2;EZH2
positive regulation of cellular process (GO:0048522)	4/519	0.00367711	0.027917	7.19741	40.346	XBP1;NOTCH1;EDN3;VEGFA
gland development (GO:0048732)	2/75	0.00393644	0.0294977	23.707	131.277	XBP1;NOTCH4
negative regulation of transmembrane receptor protein serine/threonine kinase signaling pathway (GO:0090101)	2/77	0.0041443	0.0306572	23.0725	126.576	SMAD2;NOTCH1
regulation of transcription from RNA polymerase II promoter in response to hypoxia (GO:0061418)	2/78	0.00425012	0.031042	22.7677	124.33	NOTCH1;VEGFA
epidermis development (GO:0008544)	2/81	0.00457505	0.0329975	21.8998	117.977	ALDH3A2;HOXB13
positive regulation of transmembrane receptor protein serine/threonine kinase signaling pathway (GO:0090100)	2/82	0.00468585	0.0333794	21.625	115.979	SMAD2;NOTCH1
negative regulation of signal transduction (GO:0009968)	3/283	0.00512029	0.0360293	9.59172	50.592	NOTCH3;EPHA3;EZH2
epithelial cell differentiation (GO:0030855)	2/96	0.00636569	0.0437519	18.3913	93.0018	EHF;VEGFA
regulation of cell migration (GO:0030334)	3/316	0.00694564	0.0437519	8.56608	42.5703	XBP1;NOTCH1;VEGFA
positive regulation of axon guidance (GO:1902669)	1/6	0.00747745	0.0437519	166.417	814.753	VEGFA
regulation of histone deacetylase activity (GO:1901725)	1/6	0.00747745	0.0437519	166.417	814.753	VEGFA
aortic valve development (GO:0003176)	1/6	0.00747745	0.0437519	166.417	814.753	NOTCH1
epithelial to mesenchymal transition involved in endocardial cushion formation (GO:0003198)	1/6	0.00747745	0.0437519	166.417	814.753	NOTCH1
surfactant homeostasis (GO:0043129)	1/6	0.00747745	0.0437519	166.417	814.753	VEGFA
positive regulation of intracellular estrogen receptor signaling pathway (GO:0033148)	1/6	0.00747745	0.0437519	166.417	814.753	FOXA1
positive regulation of deacetylase activity (GO:0090045)	1/6	0.00747745	0.0437519	166.417	814.753	VEGFA
negative regulation of glial cell proliferation (GO:0060253)	1/6	0.00747745	0.0437519	166.417	814.753	NOTCH1
peripheral nervous system neuron development (GO:0048935)	1/6	0.00747745	0.0437519	166.417	814.753	ETV1
negative regulation of oligodendrocyte differentiation (GO:0048715)	1/6	0.00747745	0.0437519	166.417	814.753	NOTCH1
cellular triglyceride homeostasis (GO:0035356)	1/6	0.00747745	0.0437519	166.417	814.753	XBP1
positive regulation of activin receptor signaling pathway (GO:0032927)	1/6	0.00747745	0.0437519	166.417	814.753	SMAD2
chemical homeostasis within a tissue (GO:0048875)	1/6	0.00747745	0.0437519	166.417	814.753	VEGFA
aortic valve morphogenesis (GO:0003180)	1/6	0.00747745	0.0437519	166.417	814.753	NOTCH1
positive regulation of epithelial cell proliferation (GO:0050679)	2/107	0.00785051	0.0437519	16.4555	79.7627	XBP1;VEGFA
positive regulation of blood vessel endothelial cell proliferation involved in sprouting angiogenesis (GO:1903589)	1/7	0.00871846	0.0437519	138.674	657.634	VEGFA
regulation of cyclic nucleotide metabolic process (GO:0030799)	1/7	0.00871846	0.0437519	138.674	657.634	VEGFA
regulation of transcription from RNA polymerase II promoter involved in myocardial precursor cell differentiation (GO:0003256)	1/7	0.00871846	0.0437519	138.674	657.634	NOTCH1
cardiac atrium development (GO:0003230)	1/7	0.00871846	0.0437519	138.674	657.634	NOTCH1
regulation of transcription from RNA polymerase II promoter involved in heart development (GO:1901213)	1/7	0.00871846	0.0437519	138.674	657.634	NOTCH1
positive regulation of B cell differentiation (GO:0045579)	1/7	0.00871846	0.0437519	138.674	657.634	XBP1
negative regulation of retinoic acid receptor signaling pathway (GO:0048387)	1/7	0.00871846	0.0437519	138.674	657.634	EZH2
regulation of extracellular matrix organization (GO:1903053)	1/7	0.00871846	0.0437519	138.674	657.634	NOTCH1
pericardium morphogenesis (GO:0003344)	1/7	0.00871846	0.0437519	138.674	657.634	NOTCH1
positive regulation of neuroblast proliferation (GO:0002052)	1/7	0.00871846	0.0437519	138.674	657.634	VEGFA
positive regulation of cell migration by vascular endothelial growth factor signaling pathway (GO:0038089)	1/7	0.00871846	0.0437519	138.674	657.634	VEGFA
fructose metabolic process (GO:0006000)	1/7	0.00871846	0.0437519	138.674	657.634	SORD
vascular smooth muscle contraction (GO:0014829)	1/7	0.00871846	0.0437519	138.674	657.634	EDN3
vascular endothelial growth factor signaling pathway (GO:0038084)	1/7	0.00871846	0.0437519	138.674	657.634	VEGFA
cellular response to gonadotropin stimulus (GO:0071371)	1/7	0.00871846	0.0437519	138.674	657.634	NOTCH1
positive regulation of developmental process (GO:0051094)	2/113	0.00872005	0.0437519	15.5613	73.7937	XBP1;EDN3
epithelium development (GO:0060429)	2/115	0.00901911	0.0445493	15.2843	71.9649	EHF;VEGFA
positive regulation of peptidyl-tyrosine phosphorylation (GO:0050731)	2/116	0.00917035	0.0445493	15.1495	71.0781	CD40;VEGFA
fatty acid alpha-oxidation (GO:0001561)	1/8	0.00995799	0.0445493	118.857	547.858	ALDH3A2
cell migration involved in heart development (GO:0060973)	1/8	0.00995799	0.0445493	118.857	547.858	NOTCH1
nodal signaling pathway (GO:0038092)	1/8	0.00995799	0.0445493	118.857	547.858	SMAD2
negative regulation of glial cell differentiation (GO:0045686)	1/8	0.00995799	0.0445493	118.857	547.858	NOTCH1
regulation of positive chemotaxis (GO:0050926)	1/8	0.00995799	0.0445493	118.857	547.858	VEGFA
ventricular trabecula myocardium morphogenesis (GO:0003222)	1/8	0.00995799	0.0445493	118.857	547.858	NOTCH1
regulation of MHC class II biosynthetic process (GO:0045346)	1/8	0.00995799	0.0445493	118.857	547.858	XBP1
SMAD protein complex assembly (GO:0007183)	1/8	0.00995799	0.0445493	118.857	547.858	SMAD2
negative regulation of macromolecule metabolic process (GO:0010605)	2/124	0.010421	0.0445493	14.1504	64.5814	NOTCH1;VEGFA
negative regulation of multicellular organismal process (GO:0051241)	2/125	0.0105824	0.0445493	14.0346	63.8374	FOXA1;NOTCH1
regulation of immunoglobulin secretion (GO:0051023)	1/9	0.011196	0.0445493	103.995	467.165	XBP1
regulation of endoplasmic reticulum unfolded protein response (GO:1900101)	1/9	0.011196	0.0445493	103.995	467.165	XBP1
positive regulation of production of molecular mediator of immune response (GO:0002702)	1/9	0.011196	0.0445493	103.995	467.165	XBP1
mitral valve morphogenesis (GO:0003183)	1/9	0.011196	0.0445493	103.995	467.165	NOTCH1
Notch signaling involved in heart development (GO:0061314)	1/9	0.011196	0.0445493	103.995	467.165	NOTCH1
atrioventricular valve development (GO:0003171)	1/9	0.011196	0.0445493	103.995	467.165	NOTCH1
ATF6-mediated unfolded protein response (GO:0036500)	1/9	0.011196	0.0445493	103.995	467.165	XBP1
lactation (GO:0007595)	1/9	0.011196	0.0445493	103.995	467.165	VEGFA
cellular response to interleukin-4 (GO:0071353)	1/9	0.011196	0.0445493	103.995	467.165	XBP1
endothelial cell chemotaxis (GO:0035767)	1/9	0.011196	0.0445493	103.995	467.165	VEGFA
pericardium development (GO:0060039)	1/9	0.011196	0.0445493	103.995	467.165	NOTCH1
regulation of cell-cell adhesion mediated by cadherin (GO:2000047)	1/9	0.011196	0.0445493	103.995	467.165	FOXA1
response to interleukin-4 (GO:0070670)	1/9	0.011196	0.0445493	103.995	467.165	XBP1
regulation of endothelial cell differentiation (GO:0045601)	1/9	0.011196	0.0445493	103.995	467.165	NOTCH4
fatty acid homeostasis (GO:0055089)	1/9	0.011196	0.0445493	103.995	467.165	XBP1
positive regulation of astrocyte differentiation (GO:0048711)	1/9	0.011196	0.0445493	103.995	467.165	NOTCH1
adipose tissue development (GO:0060612)	1/9	0.011196	0.0445493	103.995	467.165	XBP1
positive regulation of immunoglobulin secretion (GO:0051024)	1/9	0.011196	0.0445493	103.995	467.165	XBP1
induction of positive chemotaxis (GO:0050930)	1/10	0.0124326	0.0445493	92.4352	405.553	VEGFA
regulation of astrocyte differentiation (GO:0048710)	1/10	0.0124326	0.0445493	92.4352	405.553	NOTCH1
cardiovascular system development (GO:0072358)	1/10	0.0124326	0.0445493	92.4352	405.553	NOTCH4
dorsal/ventral axis specification (GO:0009950)	1/10	0.0124326	0.0445493	92.4352	405.553	SMAD2
regulation of immunoglobulin production (GO:0002637)	1/10	0.0124326	0.0445493	92.4352	405.553	XBP1
primary miRNA processing (GO:0031053)	1/10	0.0124326	0.0445493	92.4352	405.553	SMAD2
regulation of neuroblast proliferation (GO:1902692)	1/10	0.0124326	0.0445493	92.4352	405.553	VEGFA
negative regulation of stem cell differentiation (GO:2000737)	1/10	0.0124326	0.0445493	92.4352	405.553	NOTCH1
mesoderm morphogenesis (GO:0048332)	1/10	0.0124326	0.0445493	92.4352	405.553	SMAD2
pulmonary valve development (GO:0003177)	1/10	0.0124326	0.0445493	92.4352	405.553	NOTCH1
positive regulation of glial cell differentiation (GO:0045687)	1/10	0.0124326	0.0445493	92.4352	405.553	NOTCH1
positive regulation of intracellular steroid hormone receptor signaling pathway (GO:0033145)	1/10	0.0124326	0.0445493	92.4352	405.553	FOXA1
cellular response to growth factor stimulus (GO:0071363)	2/139	0.0129575	0.0445493	12.5916	54.7239	NOTCH1;VEGFA
response to lipid (GO:0033993)	2/140	0.0131353	0.0445493	12.4997	54.1543	FOXA1;CD40
positive regulation of endothelial cell apoptotic process (GO:2000353)	1/11	0.0136677	0.0445493	83.1875	357.101	CD40
negative regulation of blood vessel diameter (GO:0097756)	1/11	0.0136677	0.0445493	83.1875	357.101	EDN3
morphogenesis of an epithelial sheet (GO:0002011)	1/11	0.0136677	0.0445493	83.1875	357.101	NOTCH1
mononuclear cell differentiation (GO:1903131)	1/11	0.0136677	0.0445493	83.1875	357.101	VEGFA
monocyte differentiation (GO:0030224)	1/11	0.0136677	0.0445493	83.1875	357.101	VEGFA
positive regulation of mesenchymal cell proliferation (GO:0002053)	1/11	0.0136677	0.0445493	83.1875	357.101	VEGFA
camera-type eye morphogenesis (GO:0048593)	1/11	0.0136677	0.0445493	83.1875	357.101	VEGFA
photoreceptor cell development (GO:0042461)	1/11	0.0136677	0.0445493	83.1875	357.101	VEGFA
negative regulation of chemotaxis (GO:0050922)	1/11	0.0136677	0.0445493	83.1875	357.101	NOTCH1
regulation of blood vessel endothelial cell proliferation involved in sprouting angiogenesis (GO:1903587)	1/11	0.0136677	0.0445493	83.1875	357.101	VEGFA
positive regulation of histone deacetylation (GO:0031065)	1/11	0.0136677	0.0445493	83.1875	357.101	VEGFA
response to sterol (GO:0036314)	1/11	0.0136677	0.0445493	83.1875	357.101	SMAD2
macrophage differentiation (GO:0030225)	1/11	0.0136677	0.0445493	83.1875	357.101	VEGFA
neuron development (GO:0048666)	2/144	0.0138571	0.0445493	12.1451	51.9685	XBP1;ETV1
negative regulation of programmed cell death (GO:0043069)	3/408	0.0138932	0.0445493	6.58923	28.1779	XBP1;EPHA3;VEGFA
positive regulation of protein phosphorylation (GO:0001934)	3/412	0.0142601	0.0445493	6.52345	27.7266	CD40;EPHA3;VEGFA
heart development (GO:0007507)	2/149	0.0147833	0.0445493	11.7291	49.4293	NOTCH1;VEGFA
pulmonary valve morphogenesis (GO:0003184)	1/12	0.0149012	0.0445493	75.6212	318.086	NOTCH1
regulation of systemic arterial blood pressure (GO:0003073)	1/12	0.0149012	0.0445493	75.6212	318.086	KLK3
regulation of mesenchymal cell proliferation (GO:0010464)	1/12	0.0149012	0.0445493	75.6212	318.086	VEGFA
axonal fasciculation (GO:0007413)	1/12	0.0149012	0.0445493	75.6212	318.086	EPHA3
vasoconstriction (GO:0042310)	1/12	0.0149012	0.0445493	75.6212	318.086	EDN3
regulation of hormone secretion (GO:0046883)	1/12	0.0149012	0.0445493	75.6212	318.086	EDN3
activation of cysteine-type endopeptidase activity (GO:0097202)	1/12	0.0149012	0.0445493	75.6212	318.086	ASPH
regulation of oligodendrocyte differentiation (GO:0048713)	1/12	0.0149012	0.0445493	75.6212	318.086	NOTCH1
negative regulation of epithelial cell differentiation (GO:0030857)	1/12	0.0149012	0.0445493	75.6212	318.086	NOTCH4
positive regulation of branching involved in ureteric bud morphogenesis (GO:0090190)	1/12	0.0149012	0.0445493	75.6212	318.086	VEGFA
phasic smooth muscle contraction (GO:0014821)	1/12	0.0149012	0.0445493	75.6212	318.086	EDN3
eye photoreceptor cell development (GO:0042462)	1/12	0.0149012	0.0445493	75.6212	318.086	VEGFA
negative regulation of myoblast differentiation (GO:0045662)	1/12	0.0149012	0.0445493	75.6212	318.086	NOTCH1
cardiac muscle fiber development (GO:0048739)	1/12	0.0149012	0.0445493	75.6212	318.086	VEGFA
positive regulation of endoplasmic reticulum unfolded protein response (GO:1900103)	1/12	0.0149012	0.0445493	75.6212	318.086	XBP1
positive regulation of vascular endothelial growth factor receptor signaling pathway (GO:0030949)	1/12	0.0149012	0.0445493	75.6212	318.086	VEGFA
eye photoreceptor cell differentiation (GO:0001754)	1/12	0.0149012	0.0445493	75.6212	318.086	VEGFA
response to lipopolysaccharide (GO:0032496)	2/155	0.0159293	0.0463132	11.2657	46.6355	CD40;XBP1
regulation of endothelial cell chemotaxis (GO:2001026)	1/13	0.0161334	0.0463132	69.316	286.058	NOTCH1
positive regulation of cardiac muscle cell proliferation (GO:0060045)	1/13	0.0161334	0.0463132	69.316	286.058	NOTCH1
regulation of leukocyte migration (GO:0002685)	1/13	0.0161334	0.0463132	69.316	286.058	VEGFA
Notch receptor processing, ligand-dependent (GO:0035333)	1/13	0.0161334	0.0463132	69.316	286.058	NOTCH3
regulation of retinoic acid receptor signaling pathway (GO:0048385)	1/13	0.0161334	0.0463132	69.316	286.058	EZH2
regulation of axon guidance (GO:1902667)	1/13	0.0161334	0.0463132	69.316	286.058	VEGFA
positive regulation of endothelial cell chemotaxis (GO:2001028)	1/13	0.0161334	0.0463132	69.316	286.058	VEGFA
axon guidance (GO:0007411)	2/158	0.0165162	0.0471775	11.0474	45.332	SPON2;VEGFA
neuron cell-cell adhesion (GO:0007158)	1/14	0.017364	0.0474701	63.9808	259.337	NCAM2
positive regulation of heart rate (GO:0010460)	1/14	0.017364	0.0474701	63.9808	259.337	EDN3
positive regulation of neural precursor cell proliferation (GO:2000179)	1/14	0.017364	0.0474701	63.9808	259.337	VEGFA
cell surface receptor signaling pathway involved in heart development (GO:0061311)	1/14	0.017364	0.0474701	63.9808	259.337	NOTCH1
negative regulation of endoplasmic reticulum stress-induced intrinsic apoptotic signaling pathway (GO:1902236)	1/14	0.017364	0.0474701	63.9808	259.337	XBP1
negative regulation of cell migration involved in sprouting angiogenesis (GO:0090051)	1/14	0.017364	0.0474701	63.9808	259.337	NOTCH1
cardiac left ventricle morphogenesis (GO:0003214)	1/14	0.017364	0.0474701	63.9808	259.337	NOTCH1
cell migration involved in sprouting angiogenesis (GO:0002042)	1/14	0.017364	0.0474701	63.9808	259.337	VEGFA
positive regulation of protein modification process (GO:0031401)	2/163	0.0175149	0.0474701	10.7016	43.2848	CD40;VEGFA
atrioventricular valve morphogenesis (GO:0003181)	1/15	0.0185931	0.0474701	59.4077	236.738	NOTCH1
response to cholesterol (GO:0070723)	1/15	0.0185931	0.0474701	59.4077	236.738	SMAD2
regulation of branching involved in ureteric bud morphogenesis (GO:0090189)	1/15	0.0185931	0.0474701	59.4077	236.738	VEGFA
mesenchymal cell development (GO:0014031)	1/15	0.0185931	0.0474701	59.4077	236.738	NOTCH1
negative regulation of muscle cell differentiation (GO:0051148)	1/15	0.0185931	0.0474701	59.4077	236.738	NOTCH1
vasculature development (GO:0001944)	1/15	0.0185931	0.0474701	59.4077	236.738	NOTCH4
regulation of B cell differentiation (GO:0045577)	1/15	0.0185931	0.0474701	59.4077	236.738	XBP1
embryonic axis specification (GO:0000578)	1/15	0.0185931	0.0474701	59.4077	236.738	SMAD2
endocardial cushion morphogenesis (GO:0003203)	1/15	0.0185931	0.0474701	59.4077	236.738	NOTCH1
body fluid secretion (GO:0007589)	1/15	0.0185931	0.0474701	59.4077	236.738	VEGFA
positive regulation of mesonephros development (GO:0061213)	1/15	0.0185931	0.0474701	59.4077	236.738	VEGFA
negative regulation of anoikis (GO:2000811)	1/15	0.0185931	0.0474701	59.4077	236.738	NOTCH1
regulation of cell-substrate junction assembly (GO:0090109)	1/15	0.0185931	0.0474701	59.4077	236.738	EPHA3
positive regulation of small GTPase mediated signal transduction (GO:0051057)	1/15	0.0185931	0.0474701	59.4077	236.738	NOTCH1
positive regulation of CREB transcription factor activity (GO:0032793)	1/15	0.0185931	0.0474701	59.4077	236.738	VEGFA
positive regulation of protein kinase activity (GO:0045860)	2/172	0.0193759	0.0476525	10.1304	39.9517	VEGFA;EZH2
positive regulation of hydrolase activity (GO:0051345)	2/172	0.0193759	0.0476525	10.1304	39.9517	CD40;EZH2
positive regulation of epithelial cell apoptotic process (GO:1904037)	1/16	0.0198208	0.0476525	55.4444	217.399	CD40
regulation of systemic arterial blood pressure by hormone (GO:0001990)	1/16	0.0198208	0.0476525	55.4444	217.399	EDN3
positive regulation of secretion (GO:0051047)	1/16	0.0198208	0.0476525	55.4444	217.399	XBP1
positive regulation of cardiac muscle tissue growth (GO:0055023)	1/16	0.0198208	0.0476525	55.4444	217.399	NOTCH1
positive regulation of immune system process (GO:0002684)	1/16	0.0198208	0.0476525	55.4444	217.399	VEGFA
positive regulation of cell migration involved in sprouting angiogenesis (GO:0090050)	1/16	0.0198208	0.0476525	55.4444	217.399	VEGFA
positive regulation of positive chemotaxis (GO:0050927)	1/16	0.0198208	0.0476525	55.4444	217.399	VEGFA
cardiac epithelial to mesenchymal transition (GO:0060317)	1/16	0.0198208	0.0476525	55.4444	217.399	NOTCH1
positive regulation of response to endoplasmic reticulum stress (GO:1905898)	1/16	0.0198208	0.0476525	55.4444	217.399	XBP1
cardiac ventricle development (GO:0003231)	1/16	0.0198208	0.0476525	55.4444	217.399	NOTCH1
artery development (GO:0060840)	1/16	0.0198208	0.0476525	55.4444	217.399	VEGFA
positive regulation of lymphocyte differentiation (GO:0045621)	1/16	0.0198208	0.0476525	55.4444	217.399	XBP1
cellular response to lipid (GO:0071396)	2/178	0.020661	0.0487716	9.78211	37.9498	XBP1;EPHA3
gastrulation (GO:0007369)	1/17	0.021047	0.0487716	51.9766	200.681	SMAD2
negative regulation of cell development (GO:0010721)	1/17	0.021047	0.0487716	51.9766	200.681	NOTCH1
positive chemotaxis (GO:0050918)	1/17	0.021047	0.0487716	51.9766	200.681	VEGFA
positive regulation of focal adhesion assembly (GO:0051894)	1/17	0.021047	0.0487716	51.9766	200.681	VEGFA
cardiac atrium morphogenesis (GO:0003209)	1/17	0.021047	0.0487716	51.9766	200.681	NOTCH1
positive regulation of hormone secretion (GO:0046887)	1/17	0.021047	0.0487716	51.9766	200.681	EDN3
positive regulation of stem cell proliferation (GO:2000648)	1/17	0.021047	0.0487716	51.9766	200.681	VEGFA
positive regulation of interleukin-6 secretion (GO:2000778)	1/17	0.021047	0.0487716	51.9766	200.681	XBP1
positive regulation of intracellular signal transduction (GO:1902533)	3/479	0.0212357	0.0490119	5.58604	21.5178	CD40;EPHA3;VEGFA
regulation of cardiac muscle cell proliferation (GO:0060043)	1/18	0.0222717	0.0498093	48.9167	186.1	NOTCH1
regulation of adherens junction organization (GO:1903391)	1/18	0.0222717	0.0498093	48.9167	186.1	EPHA3
blood vessel endothelial cell migration (GO:0043534)	1/18	0.0222717	0.0498093	48.9167	186.1	VEGFA
heart trabecula morphogenesis (GO:0061384)	1/18	0.0222717	0.0498093	48.9167	186.1	NOTCH1
regulation of cellular response to transforming growth factor beta stimulus (GO:1903844)	1/18	0.0222717	0.0498093	48.9167	186.1	SMAD2
anion homeostasis (GO:0055081)	1/18	0.0222717	0.0498093	48.9167	186.1	XBP1
positive regulation of p38MAPK cascade (GO:1900745)	1/18	0.0222717	0.0498093	48.9167	186.1	VEGFA
positive regulation of morphogenesis of an epithelium (GO:1905332)	1/18	0.0222717	0.0498093	48.9167	186.1	VEGFA

## Sheet: GO-BP CRPC
Term	Overlap	P.value	Adjusted.P.value	Odds.Ratio	Combined.Score	Genes
iron ion import across plasma membrane (GO:0098711)	2/6	3.03405e-05	0.00304709	369.759	3846.62	STEAP4;STEAP2
copper ion import (GO:0015677)	2/7	4.24386e-05	0.00304709	295.793	2977.88	STEAP4;STEAP2
positive regulation of myeloid cell apoptotic process (GO:0033034)	2/7	4.24386e-05	0.00304709	295.793	2977.88	CDKN2A;PIK3CB
positive regulation of leukocyte apoptotic process (GO:2000108)	2/9	7.26214e-05	0.00434518	211.259	2013.35	CDKN2A;PIK3CB
androgen receptor signaling pathway (GO:0030521)	4/40	3.1413e-07	0.000112773	88.6	1326.65	RB1;PMEPA1;PLPP1;NKX3-1
regulation of systemic arterial blood pressure (GO:0003073)	2/12	0.000132781	0.00680976	147.859	1319.91	KLK3;KLK2
copper ion transport (GO:0006825)	2/14	0.000182748	0.00820082	123.204	1060.46	STEAP4;STEAP2
intracellular steroid hormone receptor signaling pathway (GO:0030518)	4/66	2.41374e-06	0.000433266	51.3781	664.541	RB1;PMEPA1;PLPP1;NKX3-1
acute inflammatory response (GO:0002526)	2/28	0.000749618	0.0269113	56.8234	408.898	KLK3;KLK2
regulation of receptor-mediated endocytosis (GO:0048259)	2/36	0.00124042	0.0371092	43.4357	290.685	HNRNPK;PIK3CB
zymogen activation (GO:0031638)	2/36	0.00124042	0.0371092	43.4357	290.685	KLK3;KLK2
protein processing (GO:0016485)	3/101	0.00041516	0.0165603	23.3984	182.199	TMPRSS2;KLK3;KLK2

## Sheet: KEGG MP1
Term	Overlap	P.value	Adjusted.P.value	Odds.Ratio	Combined.Score	Genes
Transcriptional misregulation in cancer Homo sapiens hsa05202	5/180	3.83959e-06	0.0003686	25.7117	320.628	CD40;ETV1;PPARG;PAX5;TP53
MicroRNAs in cancer Homo sapiens hsa05206	5/297	4.31089e-05	0.00206923	15.3183	153.977	NOTCH3;TP53;SOX4;VEGFA;EZH2
Pancreatic cancer Homo sapiens hsa05212	3/66	9.48629e-05	0.00303561	39.504	365.928	SMAD2;TP53;VEGFA
Pathways in cancer Homo sapiens hsa05200	5/397	0.000169204	0.0040609	11.3526	98.5908	SMAD2;AR;PPARG;TP53;VEGFA
HTLV-I infection Homo sapiens hsa05166	4/258	0.000375859	0.00721649	13.5015	106.477	SMAD2;CD40;XBP1;TP53
Thyroid hormone signaling pathway Homo sapiens hsa04919	3/118	0.00052807	0.00844912	21.5848	162.885	NOTCH3;ATP1B1;TP53
Thyroid cancer Homo sapiens hsa05216	2/29	0.0006967	0.00955474	59.0993	429.602	PPARG;TP53
Bladder cancer Homo sapiens hsa05219	2/41	0.00139316	0.0167179	40.8903	268.902	TP53;VEGFA
Proteoglycans in cancer Homo sapiens hsa05205	3/203	0.00251816	0.0268604	12.3581	73.9538	SMAD2;TP53;VEGFA
Colorectal cancer Homo sapiens hsa05210	2/62	0.00315719	0.030309	26.5507	152.881	SMAD2;TP53

## Sheet: KEGG MP2
Term	Overlap	P.value	Adjusted.P.value	Odds.Ratio	Combined.Score	Genes
Dorso-ventral axis formation Homo sapiens hsa04320	3/27	4.94705e-06	0.000326506	113.358	1384.86	NOTCH3;NOTCH1;NOTCH4
Notch signaling pathway Homo sapiens hsa04330	3/48	2.87508e-05	0.000639526	60.3939	631.53	NOTCH3;NOTCH1;NOTCH4
MicroRNAs in cancer Homo sapiens hsa05206	5/297	2.90694e-05	0.000639526	16.8519	176.032	NOTCH3;NOTCH1;NOTCH4;VEGFA;EZH2
Thyroid hormone signaling pathway Homo sapiens hsa04919	3/118	0.000418819	0.00691051	23.5494	183.169	NOTCH3;NOTCH1;NOTCH4
Prion diseases Homo sapiens hsa05020	2/35	0.000870235	0.0101279	52.5481	370.293	NOTCH1;NCAM2
Pentose and glucuronate interconversions Homo sapiens hsa00040	2/36	0.000920721	0.0101279	51	356.508	ALDH3A2;SORD
Pathways in cancer Homo sapiens hsa05200	4/397	0.00139016	0.0131072	9.49085	62.434	SMAD2;AR;KLK3;VEGFA
Pancreatic cancer Homo sapiens hsa05212	2/66	0.00306375	0.0252759	27.053	156.586	SMAD2;VEGFA
HTLV-I infection Homo sapiens hsa05166	3/258	0.00395608	0.02814	10.5455	58.3427	SMAD2;CD40;XBP1
Cytokine-cytokine receptor interaction Homo sapiens hsa04060	3/265	0.00426363	0.02814	10.2601	55.9957	CD40;CXCR3;VEGFA
Prostate cancer Homo sapiens hsa05215	2/89	0.00549594	0.0329756	19.8781	103.44	AR;KLK3
AGE-RAGE signaling pathway in diabetic complications Homo sapiens hsa04933	2/101	0.00702289	0.0386259	17.4581	86.5672	SMAD2;VEGFA

## Sheet: KEGG CRPC
Term	Overlap	P.value	Adjusted.P.value	Odds.Ratio	Combined.Score	Genes
Prostate cancer Homo sapiens hsa05215	5/89	1.7e-07	1.734e-05	49.3229	768.819	RB1;AR;KLK3;PIK3CB;NKX3-1
Pathways in cancer Homo sapiens hsa05200	6/397	1.90036e-05	0.000969185	13.0635	142.012	RB1;AR;CDKN2A;KLK3;PIK3CB;NKX3-1
Non-small cell lung cancer Homo sapiens hsa05223	3/56	7.21485e-05	0.00232012	43.3628	413.542	RB1;CDKN2A;PIK3CB
Glioma Homo sapiens hsa05214	3/65	0.000112697	0.00232012	37.0515	336.828	RB1;CDKN2A;PIK3CB
Pancreatic cancer Homo sapiens hsa05212	3/66	0.000117948	0.00232012	36.4615	329.804	RB1;CDKN2A;PIK3CB
Melanoma Homo sapiens hsa05218	3/71	0.000146604	0.00232012	33.7721	298.132	RB1;CDKN2A;PIK3CB
Chronic myeloid leukemia Homo sapiens hsa05220	3/73	0.000159224	0.00232012	32.8038	286.876	RB1;CDKN2A;PIK3CB
Viral carcinogenesis Homo sapiens hsa05203	4/205	0.000208239	0.00265505	15.7373	133.402	RB1;HNRNPK;CDKN2A;PIK3CB
Bladder cancer Homo sapiens hsa05219	2/41	0.00160728	0.0182159	37.8575	243.546	RB1;CDKN2A
Glycolysis / Gluconeogenesis Homo sapiens hsa00010	2/67	0.00423391	0.0431859	22.6849	123.965	ALDH1A3;ENO2
